# Supplementary material for: Oral Microbiome Community Composition in Head and Neck Squamous Cell Carcinoma
Source: Cancers (Basel). 2023 Apr 29;15(9):2549. doi: 10.3390/cancers15092549 (PMC10177240; doi:10.3390/cancers15092549)
Supplement: Supplementary file 1 [file cancers-15-02549-s001.zip]

Archive with 1 entries (1 files):
- cancers-2244575-supplementary.pdf
